# Supplementary material for: Prescribing Physical Activity in Parks to Improve Health and Wellbeing: Protocol of the Park Prescription Randomized Controlled Trial
Source: Int J Environ Res Public Health. 2018 Jun 1;15(6):1154. doi: 10.3390/ijerph15061154 (PMC6025310; doi:10.3390/ijerph15061154)
Supplement: Supplementary file 1 [file ijerph-15-01154-s001.zip]

Archive with 2 entries (2 files):
- Park Prescription Trial_PARQ2_Supplementary_file_for_PPT_Protocol_Paper.pdf
- Park_Prescription_Trial_Informed_Consent_Supplementary_file_for_PPT_Protocol_Paper.pdf
